# Supplementary material for: Evidence synthesis and decision modelling to support complex decisions: stockpiling neuraminidase inhibitors for pandemic influenza usage
Source: F1000Res. 2017 Mar 16;5:2293. Originally published 2016 Sep 12. [Version 2] doi: 10.12688/f1000research.9414.2 (PMC5365214; doi:10.12688/f1000research.9414.2)
Supplement: Raw data of ‘stockpiling neuraminidase inhibitors for pandemic influenza usage’ [file f1000research-5-12012-s0000.tgz]

Archive with 1 entries (1 files):
- 29105edf-58c4-47ba-8959-f183b34e55c6_Raw_data.zip
