# Supplementary material for: Evidence synthesis and decision modelling to support complex decisions: stockpiling neuraminidase inhibitors for pandemic influenza usage
Source: F1000Res. 2017 Mar 16;5:2293. Originally published 2016 Sep 12. [Version 2] doi: 10.12688/f1000research.9414.2 (PMC5365214; doi:10.12688/f1000research.9414.2)
Supplement: Supplementary file 2 [file f1000research-5-12012-s0001.tgz]

Archive with 1 entries (1 files):
- 82f995c3-308c-401d-a812-c3c3adfbbac6.docx
